# Supplementary material for: Safety Climate and Occupational Injuries in the Iron and Steel Industries in Tanzania
Source: Int J Environ Res Public Health. 2025 Aug 31;22(9):1372. doi: 10.3390/ijerph22091372 (PMC12470045; doi:10.3390/ijerph22091372)
Supplement: Supplementary file 1 [file ijerph-22-01372-s001.zip]

Archive with 1 entries (1 files):
- ijerph-3776133-supplementary.pdf
